# Supplementary material for: Efficacy and Safety of Combination Therapy with Low-Dose Rivaroxaban in Patients with Cardiovascular Disease: A Systematic Review and Meta-Analysis of Randomized Controlled Trials
Source: J Clin Med. 2024 Mar 31;13(7):2033. doi: 10.3390/jcm13072033 (PMC11012887; doi:10.3390/jcm13072033)
Supplement: Supplementary file 1 [file jcm-13-02033-s001.zip]

Archive with 1 entries (1 files):
- jcm-2924988-supplementary.pdf
